# Supplementary material for: Nine New Glycosylated Compounds from the Leaves of the Medicinal Plant Malus hupehensis
Source: Molecules. 2024 Nov 7;29(22):5269. doi: 10.3390/molecules29225269 (PMC11596612; doi:10.3390/molecules29225269)
Supplement: Supplementary file 1 [file molecules-29-05269-s001.zip]

Archive with 1 entries (1 files):
- molecules-3296910-supplementary.pdf
